# Supplementary material for: Design and Characterization of a Novel ZnO–Ag/Polypyrrole Core–Shell Nanocomposite for Water Bioremediation
Source: Nanomaterials (Basel). 2021 Jun 28;11(7):1688. doi: 10.3390/nano11071688 (PMC8308129; doi:10.3390/nano11071688)
Supplement: Supplementary file 1 [file nanomaterials-11-01688-s001.zip]

Archive with 1 entries (1 files):
- nanomaterials-1206628-supplementary.pdf
